# Supplementary material for: Abnormal Calcium Handling in Atrial Fibrillation Is Linked to Changes in Cyclic AMP Dependent Signaling
Source: Cells. 2021 Nov 5;10(11):3042. doi: 10.3390/cells10113042 (PMC8616167; doi:10.3390/cells10113042)
Supplement: Supplementary file 1 [file cells-10-03042-s001.zip]

Archive with 1 entries (1 files):
- cells-1366341-supplementary.pdf
